# Supplementary material for: AlphaFold2: A Role for Disordered Protein/Region Prediction?
Source: Int J Mol Sci. 2022 Apr 21;23(9):4591. doi: 10.3390/ijms23094591 (PMC9104326; doi:10.3390/ijms23094591)
Supplement: Supplementary file 1 [file ijms-23-04591-s001.zip]

Archive with 1 entries (1 files):
- ijms-1677250-supplementary.pdf
